# Supplementary material for: Low Host Specialization in the Cuckoo Wasp, Parnopes grandior, Weakens Chemical Mimicry but Does Not Lead to Local Adaption
Source: Insects. 2020 Feb 20;11(2):136. doi: 10.3390/insects11020136 (PMC7073532; doi:10.3390/insects11020136)
Supplement: Supplementary file 1 [file insects-11-00136-s001.zip]

Archive with 2 entries (2 files):
- Polidori et al._Supplementary Table S1.xlsx
- Polidori et al._Supplementary Table S2.xlsx
