# Supplementary material for: Low Host Specialization in the Cuckoo Wasp, Parnopes grandior, Weakens Chemical Mimicry but Does Not Lead to Local Adaption
Source: Insects. 2020 Feb 20;11(2):136. doi: 10.3390/insects11020136 (PMC7073532; doi:10.3390/insects11020136)
Supplement: Supplementary file 1 [file insects-11-00136-s001.zip › Polidori et al._Supplementary Table S1.xlsx]

## Sheet: Raw behavioural data
Trial #	Duration (min)	AGGRESSIVE	TOLERANT	AVOIDANCE	Treatment
4	5	3	2	0	Bsin_S vs Pgra_S
10	3	0	0	5	Bsin_S vs Pgra_S
12	2	0	0	5	Bsin_S vs Pgra_S
13	6	0	3	2	Bsin_S vs Pgra_S
15	4	0	3	2	Bsin_S vs Pgra_S
32	3	4	0	1	Bsin_S vs Pgra_S
34	5	1	3	1	Bsin_S vs Pgra_S
39	11	0	1	4	Bsin_S vs Pgra_S
Trial #	Duration (min)	AGGRESSIVE	TOLERANT	AVOIDANCE	treatment
16	11	2	3	0	Bzon_S vs Pgra_S
22	4	0	1	4	Bzon_S vs Pgra_S
23	15	1	3	0	Bzon_S vs Pgra_S
26	5	0	4	1	Bzon_S vs Pgra_S
28	5	4	1	0	Bzon_S vs Pgra_S
36	10	2	0	3	Bzon_S vs Pgra_S
37	2	0	5	0	Bzon_S vs Pgra_S
41	7	0	0	5	Bzon_S vs Pgra_S
43	6	0	4	1	Bzon_S vs Pgra_S
46	7	2	1	2	Bzon_S vs Pgra_S
47	3	4	1	0	Bzon_S vs Pgra_S
48	11	1	4	0	Bzon_S vs Pgra_S
Trial #	Duration (min)	AGGRESSIVE	TOLERANT	AVOIDANCE	treatment
1	6	0	0	5	Bmer_S vs Pgra_S
3	5	0	3	2	Bmer_S vs Pgra_S
5	6	0	0	5	Bmer_S vs Pgra_S
7	5	0	0	5	Bmer_S vs Pgra_S
8	2	0	2	3	Bmer_S vs Pgra_S
9	8	0	1	4	Bmer_S vs Pgra_S
10	4	0	0	5	Bmer_S vs Pgra_S
12	5	0	5	0	Bmer_S vs Pgra_S
13	1	0	1	4	Bmer_S vs Pgra_S
16	4	0	0	5	Bmer_S vs Pgra_S
24	8	0	3	2	Bmer_S vs Pgra_S
26	2	0	0	5	Bmer_S vs Pgra_S
