# Supplementary material for: Low Host Specialization in the Cuckoo Wasp, Parnopes grandior, Weakens Chemical Mimicry but Does Not Lead to Local Adaption
Source: Insects. 2020 Feb 20;11(2):136. doi: 10.3390/insects11020136 (PMC7073532; doi:10.3390/insects11020136)
Supplement: Supplementary file 1 [file insects-11-00136-s001.zip › Polidori et al._Supplementary Table S2.xlsx]

## Sheet: Raw chemical data
Species	Individual	C20_2000	C21en1_2073	C21en2_2079	C21_2100	5mC21_2150	C22en1_2172	C22en2_2180	C22en3_2187	C22_2200	C23dien1_2258	C23dien2_2267	C23en1_2271	C23en2_2275	C23en3_2278	C23en4_2284	C23en5_2292	C23_2300	11,9mC23_2333	7mC23_2339	5mC23_2348	3mC23/C24en1_2373	C24en2_2381	C24en3_2391	C24_2400	3,7dimC23_2406	C25dien2_2451	C25dien3_2458	C25dien4_2463	4mC24/C25dien1_2466	C25dien5_2468	C25en1_2469	C25en2_2473	C25en3_2477	C25en4_2481	C25en5_2485	C25en6_2492	C25_2500	13,11,9mC25_2531	7mC25_2538	5mC25_2549	4mC25_2562	C26en1_2569	3mC25 / C26en2_2574	C26en3_2582	5,15dimC25/C26en3_2582	5,9/5,11/5,13/5,15dimC25_2585	C26en4_2593	C26_2600
B. sinuata	E_BsinF1	486092			5087258					6226777			63342491		5387293		3174571	997168871	4469523		1843190	60385402			42228284									2326664611				943050899	11919960					83002663					20239670
B. sinuata	E_BsinF2	2320712		3117390	8284886					20384930			73836440		19363422		9269925	1117125983	13217488		5962000	83951035			56627786									2528262749				1036163375	19851091			9676543		111496012					32740907
B. sinuata	E_BsinF3				6781293								60395805		13342930			687975641				39856054			34259636									1673635488				819695795						49186741					15619881
B. sinuata	E_BsinF4				4389623								62739493		6153473		5339086	1669641117				97175223			101085499									3500232751				2108260835						215610017					44348841
B. sinuata	E_BsinF5				3987973								68520763		7808378			1005410150				64969198			47737684									2524570557				1169448495						79316417					24975436
B. zonata	E_BzonF1	1076337	6991801	1854877	67780521		1480440	1018693	1083002	6713423			115110770		6031402		1314118	441398093	3350246		990621				7887323		3098839	1014535				39003619		19239232	16084913			286363187	2287688		1681293	1786947		4145705	2438803				25718723
B. zonata	E_BzonF2	1674428	1731839		19111750					7384077			20440245	5835734	6446036		2902496	534770855							12272112							104418696		9392963	23311202			507081940	2942487				2923300	5405489					37391916
B. zonata	E_BzonF3				2645060					1675680			3191873	1713211				253348953							4101206							33541528		13388108				397817041	1270678										9822742
B. zonata	E_BzonF4	1651314	1112220	250603	96323384		1401275							13592488	11073481		2484435	735144391							14977577							124063624		15707706	9438551			677063400						7638682					39864199
B. zonata	E_BzonF5	5442130	75127325	6154097	406880279		15040867						7625210	680138934	19545964			1395298095							60450963							3208930	276004617		66914944			892207173						3737667					35926676
B. merceti	E_BmerF1	1248286			3709985		5800640			2540285			5812257	1804088	2812269		5174739	160886264	1267626		7273871	1983760	929970	702019	9236361		1739582	2901064	4436372			58492486		26252957	58329281		45521149	297938174	26773423		13873568			6991251		14496590		3337047	46149447
B. merceti	E_BmerF2	1039568			1742262					1647542			4992294	1610468	1043171		1915798	148371591	1219370		5586350	2418837	329575		6902270		1071566	711621	1059051			98142272		19685522	25347358		15897959	241313480	19733893		8243932			4597524		8504880		1064756	34046571
B. merceti	E_BmerF3	1121500			640676					1509096			1160795	622938	762789		1429850	74355454	758980		2881304				5267022			461223	991745			23451091		12960860	21154142		16552758	141966927	19140000		6970052			2106598		6749364		1147693	24833998
B. merceti	E_BmerF4	1205548			1756334					1677140			1283234		2255915		1654689	103518898	1342711		4971061	1173874	425013		6336962			711293	1387257			24003324		13982958	31448837		22469747	178648257	35326158		15121657			6281213		11565381		1352043	28933544
B. merceti	E_BmerF5	575465			755551					1182307			949296	391239	921562		2123858	89733450			5239684				4521124			531844	1098860			19233137			36550886		20807795	169820039	25998264		10053801			3084396		9157968		1675444	28758497
P. grandior	E_Pgra1	489737			14920201					1913977				3730052	803370			46754596			812229	1329611			2621476								5452222		5219259			67797325	1519459	1301905	8532821			1930334	2399745				15652797
P. grandior	E_Pgra2	389667	305806		7447589					2068684				2827436	6147365			64962288							3920485								1972773		4319664			65471338	1192281	875349	8978863				1885840				17132333
P. grandior	E_Pgra3	510342	998566		7128375	884337				1948160		2018682		5412626	5664750			56375775	828611	1137406	918652	1609791			3985257								4428071		12276665			71710410	1420708	1252723	12884783			1450804	4785267				15686758
P. grandior	E_Pgra4	501127			1337042					986239				877548	285230			20027656							3146100							6630474			2358118			85260316			3304853			3916021	1111177				34536837
P. grandior	E_Pgra5	653354			1245941					1290334								10146820							1456020								1646499		855928			32061900			2082867	1849338		663719					21801326
S. continuus	E_SconF1																	51030590				2232135			13003013								11618669					122827517	51208812	4162853	4988079			44224842					49093796
S. continuus	E_SconF2																	36435242				2264683			11656502								10917312			1212472		235036944	25138900	20176362	33781986			108680734			21305252		165751569
S. continuus	E_SconF3																	72006858							17277603								11408361					542825902	31913170	14109853	25807621			101289007			15422187		132983294
S. continuus	E_SconF4																	92967035	7438682	4886728	8183054	17649932			32546880								83133056			11282196		901034342	269240382	170204335	104616830			554074313			126197389		260733211
S. continuus	E_SconF5																	55544378	2808942	1483550	2527980	6632753			16215131								41116663			3452492		534066073	107366503	55912550	59072385			279535701			46692729		149969472
[truncated: 92 more columns]
